# Supplementary material for: Expression and accumulation of the two-domain odorant-binding protein AaegOBP45 in the ovaries of blood-fed Aedes aegypti
Source: Parasit Vectors. 2013 Dec 24;6:364. doi: 10.1186/1756-3305-6-364 (PMC3892079; doi:10.1186/1756-3305-6-364)
Supplement: Additional file 1 — Primers used in PCR, RT-PCR and qRT-PCR experiments. [file 1756-3305-6-364-S1.xls]

## Sheet: Plan1
Additional file 1: Primers used in PCR, RT-PCR and qRT-PCR experiments.
Target		Primers		Primer pair used in						Fragment sizes:
		5' → 3' orientation		PCR	RT-PCR	Tissue RT-PCR	Real-time RT-PCR		PCR	RT- PCR	Tissue RT-PCR	Real-time RT-PCR
AAEL010714		CGCATTTCAGTCACGCAATTACATA-F		x	-	-	-		1410bp	-	-	-
		CTTTATGTTTCCAAACAGCCGAGTG-R		x	-	-	-			-	-	-
AAEL010714-RA		GCAAGTAACGCCGTAGCTCT - F		-	x	-	-		-
		GGACCGAATATCGGACGCTT - In-F		-	-	x	x		-	687bp	156bp	156bp
		CTGATTGCCCTGGATGCATT - RT-R		-	x	x	x		-
AAEL010714		ggatccTGTATTAGCTAACATAGT - F		x	-	-	-		2464bp	-	-	-
promoter		ggattcGATGAAGGGTGGCTGGTA - R		x	-	-	-			-	-	-
AAEL010714		TTTGCGCGTCACGCCACT - F1		x	-	-	-		-	-	-	-
promoter		TATGATTCTTGTTCCGGA - F2		x	-	-	-		-	-	-	-
sequencing		GCGTTCGCTCGGTTCGCT -F3		x	-	-	-		-	-	-	-
18S rRNA		CCTTCAACAAGGATCAAGTGG - F		-	-	x	-		-	-	-	132bp
		GGAGTAGCACCCGTGTTGG - R		-	-	x	-		-	-	-
β-Actin		GAGCGTGGCTACTCCTTCAC - F		-	x	-	-		-	249bp	-	-
		AGTTTCGTGGATACCGCAAG - R		-	x	-	-		-		-	-
		ATTGCTCCACCAGAACGTAAATACT - F		-	-	-	x		-	-	-	151bp
		CAGGATTAACTTAGAAGCACTTGCG - R		-	-	-	x		-	-	-
F: Forward primer
In-F: Internal primer
RT-R or R: Reverse primer
x: Primer used in reaction
Nucleotides in lower case represent resctriction sites
							-
